# Supplementary material for: TRBC1-CAR T cell therapy in peripheral T cell lymphoma: a phase 1/2 trial
Source: Nat Med. 2024 Nov 11;31(1):137–43. doi: 10.1038/s41591-024-03326-7 (PMC11750712; doi:10.1038/s41591-024-03326-7)
Supplement: Supplementary file 3 — Statistical source data. [file 41591_2024_3326_MOESM3_ESM.xlsx]

## Sheet: Extended data fig 2b
		01	09	14	22	25	33	47	55	59	72
	0	54.95	61.9	48.95	86.64	67.95	76.53	33.9	32.33	66.04	9.89
	1	30.33	30.61	43.53	10.55	25.42	19.74	46.53	51.93	28.96	75.77
	2	11.81	6.64	6.93	2.69	4.98	2.88	14.08	11.19	4.07	12.7
	3	2.91	0.84	0.59	0.12	1.65	0.85	5.49	4.55	0.93	1.64

## Sheet: Extended Data Fig 2c
		01	09	14	22	25	33	47	55	59	72
	Naive T Cells	3.62	37.5	31.2	21	1	6.4	4.4	1.8	4.4	1.9
	Central Memory T Cells	7.78	0.1	9.6	15.9	2.7	1.5	21	4.2	4.8	2.3
	Effector Memory T Cells	48.86	0.2	16	16.6	72.2	38.7	64.6	56.5	60.5	53.7
	Terminal Differentiated Effector Memory T Cells	39.75	62.2	43	46.6	24.1	53.4	9.9	37.5	30.3	41.9

## Sheet: Extended Data Fig 2d
		CR					PR					NR
	0	54.95	48.95	33.9	32.33	66.04	76.53	9.89				61.9	86.64	67.95
	1	30.33	43.53	46.53	51.93	28.96	19.74	75.77				30.61	10.55	25.42
	2	11.81	6.93	14.08	11.19	4.07	2.88	12.7				6.64	2.69	4.98
	3	2.91	0.59	5.49	4.55	0.93	0.85	1.64				0.84	0.12	1.65
	Naive	3.62	31.2	4.4	1.8	4.4	6.4	1.9				37.5	21	1
	TCM	7.78	9.6	21	4.2	4.8	1.5	2.3				0.1	15.9	2.7
	TEM	48.86	16	64.6	56.5	60.5	38.7	53.7				0.2	16.6	72.2
	TEMRA	39.75	43	9.9	37.5	30.3	53.4	41.9				62.2	46.6	24.1

## Sheet: Extended Data Fig 3a
	Lymphocytes
				01	09	14	22	25	33	47	55	59	72
		-14	-14									2.06
		-8	-8				0.6
		-7	-7	1.71	1.17	1.75		1.5	3.3	0.41	0.71		1.5
		-4	-4	0.37
		-3	-3	0.14
		-1	-1	0.03
		1	1	0.07	0.07	0.12	0.1	0.07	0.3	0.01	0.04	4.9	0.01
		2	2	0.12	0.08	0.08	0.2	0.05	0.4	0.01	0.02	3.06	0.1
		3	3	0.13
		5	5	0.44
		6	6	0.54
		8	8	0.4	0.22	0.32	0.3	0.26	1.6	1.67	0.16	2.75	0.4
		9	9				0.3
		10	10	0.47
		15	15		0.95	0.4	0.6	0.3	0.6	0.27	0.24		0.8
		16	16	0.43
		17	17									1.45
		20	20	0.32
		21	21							0.36
		22	22	0.35	0.54	0.45	0.5	0.88	2.8		0.36		0.8
		23	23									1.36
		27	27		0.86
		28	28		0.71		0.5			0.29
		29	29	0.2	0.73	0.58		1.65	1.9		0.27	1.37	0.4
		35	35		0.4				1.6
		37	37		0.34
		42	42	0.25	0.46
		50	50		0.42
		56	56							0.23
		57	57	0.27
		58	58		0.48
		59	59									0.98
		62	62				0.5
		63	63						1
		64	64			0.93					0.61
		68	68	0.23
		69	69	0.23
		72	72	0.21
		73	73	0.36
		74	74	0.33
		78	78	0.43
		79	79	0.56
		80	80	0.7
		81	81	0.78
		82	82	0.99
		84	84	0.69
		86	86	0.58
		87	87	0.52	0.49
		88	88	0.44								0.77
	Neutrophils
			01	09	14	22	25	33	47	55	59	72
	-14	-14									3.28
	-8	-8				2.8
	-7	-7	3.57	3.1	3.93		3.28	5.6	4.99	10.39	1.54	3.7
	-6	-6									0.83
	-4	-4	2.62								0.24
	-3	-3	2.61
	-1	-1	1.44
	1	1	0.67	1.25	2.86	0.3	1.8	2.1	1.09	4.43	0.14	0.7
	2	2	0.85	1.2	2.67	0.2	1.25	1	0.55	0.52	0.32	0.3
	3	3	0.93							0.16	0.58
	5	5	0.34				0.8				1.46
	6	6	0.36								1.97
	7	7								0.54
	8	8	0.39	0.82	2.29	0.1	0.84	1.2	0.42	0.52	2.49	0.4
	9	9				0.3
	10	10	0.35
	12	12								1
	15	15		1.5	2.72	5	0.89	1.3	1.94	1.23		2
	16	16	0.8
	17	17									4.94
	19	19								2.39
	20	20	0.82
	21	21							1.71
	22	22	1.11	2.8	3.24	2.3	2.36	0.2		3.46		1.7
	23	23									4.16
	27	27		3.25
	28	28		2.26		2.5			1.36
	29	29	0.44	2.88	2.92		2.94	0.3		4.63	3.21	0.8
	35	35		3.19				0.7
	37	37		1.63
	42	42	0.26	0.16
	50	50		0.11
	56	56							2.48
	57	57	0.08
	58	58		8.29
	59	59									3.85
	62	62				6
	63	63						1.2
	64	64			2.81					6.36
	68	68	0.56
	69	69	0.41	1.37
	70	70		0.45
	71	71		1.31
	72	72	0.87	4.09
	73	73	1.07
	74	74	0.82
	78	78	1.32
	79	79	2.24
	80	80	1.29
	81	81	0.9
	82	82	3.26
	84	84	1.91
	86	86	0.67
	87	87	1.04	0.68
	88	88	0.93								6.17
	Platelet
			01	09	14	22	25	33	47	55	59	72
	-14	-14									230
	-8	-8				210
	-7	-7	176	143	158		256	617	107	289		323
	-4	-4	150
	-3	-3	130
	-1	-1	104
	1	1	102	105	126	127	196	183	33	163	248	268
	2	2	69	106	97	104	203	177	24	118	268	262
	3	3	64
	5	5	51
	6	6	49
	8	8	57	83	112	99	236	202	54	177	344	284
	9	9				114
	10	10	71
	15	15		114	104	133	255	51	27	163		231
	16	16	93
	17	17									311
	20	20	45
	21	21							98
	22	22	44	73	64	152	185	8		138		62
	23	23									448
	27	27		62
	28	28		50		191			28
	29	29	17	46	76		223	16		111	371	15
	35	35		53				20
	37	37		53
	42	42	23	84
	44	44		70
	50	50		32
	53	53		22
	56	56							39
	57	57	5
	58	58		2
	59	59									250
	62	62				173
	63	63						127
	64	64			134					212
	68	68	7
	69	69	10
	72	72	13
	73	73	15
	74	74	19
	78	78	16
	79	79	8
	80	80	13
	81	81	10
	82	82	17
	83	83		31
	84	84	20
	86	86	21
	87	87	12	39
	88	88	9								287

## Sheet: Extended Data Fig 3b
	TRBC1
		01	09	14	22	25	33	47	55	59	72
	Day -7	25.9682	43.7362	30.4952	50.4723	30.7184				46.4866
	Day 0	26.1361	43.9384	31.3257	42.5529	37.1374	65.4895	23.4465		46.862	31.5804
	Day 7		37.521	29.2106	34.8905	23.1849	53.5759	19.9202	38.4284	33.2739	28.6507
	Day 14	27.6789	33.7785	28.5563	37.9108	22.8827	41.1922	20.7003	39.179	43.2059
	Day 21	27.2554	38.0369	27.5154	43.2055	27.1144		19.3701	39.6391	45.2369
	Day 28	26.7778	41.263	27.3612		27.9273		18.5214		44.3273
	TRBC2
		01	09	14	22	25	33	47	55	59	72
	Day -7	61.3496	44.2694	51.7064	31.4287	55.5745				45.0906
	Day 0	60.3485	48.7106	43.2558	45.2166	53.5908	27.2474	57.7546		47.4639	53.7313
	Day 7		43.6177	53.2997	42.4995	51.229	25.2005	41.704	51.2429	45.7962	50.2111
	Day 14	61.436	49.6902	47.6919	47.4178	52.8576	39.7216	53.2387	49.3246	48.9116
	Day 21	64.9392	46.7627	54.3529	43.215	51.5486		57.9618	50.9149	41.7339
	Day 28	66.9698	36.6782	38.4777		51.2283		61.8021		45.8456

## Sheet: Extended Data Fig 3c
		01	09	14	22	25	33	47	55	59	72
	Day -7	1.9215	2.56883	1.57828	1.93665	1.29689				11.3892
	Day 0	2.15353	16.0482	1.55786	1.18755	5.9331	12.2002	1.81356	9.05714	20.0879	11.8015
	Day 7	1.44444	1.87792	1.55667	0.33153	1.20925	1.45036	0.860503	3.22554	1.85522	3.67896
	Day 14	2.92005	0.964325	1.62565	3.2517	1.31148	1.37957	2.55684	3.63267	21.4211
	Day 21	3.66073	1.21789	1.46436	2.25531	0.883976		1.99873	4.45087	4.97855
	Day 28	4.14156	3.33702	1.17847		0.401981		5.23546		55.4724

## Sheet: Extended Data Fig 4
		TRBC1						TRBC2						Jurkat WT						Jurkat KO
	1:1	86.4393	82.426	93.0554	102.615	108.699	109.513	193.023	164.244	125.23	132.589	148.394	171.318	136.246	170.837	232.559	116.007	177.822	86.4298	101.576	116.459	196.118	110.077	187.987	63.3434
	1:2	120.908	87.1325	96.7558	93.2211	90.8684	110.179	123.695	198.556	138.394	156.419	156.961	221.01	120.073	122.085	176.384	122.027	131.756	110.575	111.938	161.348	215.496	119.159	187.66	116.807
	1:4	106.394	103.663	118.451	102.945	108.556	91.9299	163.339	213.294	161.884	149.013	147.329	197.686	121.063	97.7418	116.964	95.7823	128.581	94.1846	109.154	105.913	140.272	113.138	161.577	105.588
	1:8	108.897	109.693	115.015	112.083	125.715	103.668	141.928	206.525	150.467	161.476	149.753	159.09	96.1722	99.4434	92.7178	97.5644	110.899	86.6522	98.255	121.507	120.276	95.771	132.753	97.1634
	1:1	38.6129	21.9291	41.4534	43.7303	37.3023	45.3479	163.791	108.308	89.5262	75.5459	159	123.672	0.21065	0.273261	0.239555	0.061883	0.38743	0.232753	46.1336	13.8483	265.533	85.4234	140.025	25.0145
	1:2	60.5314	26.5158	49.5306	46.6162	44.5169	49.0455	129.025	124.94	111.027	89.798	179.214	169.13	1.42707	0.807002	0.883365	0.168053	0.464774	1.15995	75.4051	55.0409	183.148	84.1672	141.219	88.3687
	1:4	62.7786	33.4361	50.9524	60.47	31.7253	37.4682	156.434	173.262	135.812	79.0555	125.091	288.247	2.09216	1.643	1.84502	0.389283	1.98211	1.89864	90.7812	84.4856	145.514	109.421	141.047	101.606
	1:8	82.1114	52.133	85.0126	96.2605	46.1256	61.0042	130.742	179.69	102.294	101.586	147.929	186.633	3.07596	2.40958	4.43031	2.11448	3.04665	3.13958	95.925	90.5786	119.486	91.0877	111.221	85.0458

## Sheet: Extended Data Fig 5a
	TNFa
			01	09	22	25	33	14	47	55	59	72
	-6	-6	24.3	4.28		1.61	8.95		4.24
	0	0	16.5	3.2	15.1	1.35	5.99	1.28	3.12	3.14	15	2.56
	1	1	14.3	2.58	17.1	6.2	3.42	3.21	9.05	4.75	14.7	4.26
	2	2			14.1							4.19
	3	3		3.11			3.77		7.62		14.2	3.55
	4	4				25.3		1.39		4.04	9.8
	5	5			17.1	1.96		1.1		2.21
	6	6		3.94			4.22		3.54
	7	7	47.9	5.27	17.2	1.64	5.38	1.1	8.63	1.87		4.2
	8	8	51.3			3.08		1.16		2.37
	9	9		5.97	9.88		4.16		2.29		3.1	6.27
	10	10		5.53			6.41		1.05		2.7	6.68
	11	11	83.5			1.71		1.05		2.14
	12	12			6.64
	13	13	36.5	5.98	5.67	2.99	18.5	0.99	0	1.5	124	7.41
	14	14		4.35	5.16	2	7.68	1.35	0.88	2.17		6.47
	15	15	84.6
	16	16									1.91
	18	18	67.1
	20	20							1.41
	21	21	6.19	4.75	5.45	2.39	7.33	0.81		1.74
	22	22									2.45	6.08
	27	27			10.3				2.52
	28	28	6.58	4.4		2.61	6.44	1.06		1.86	2.28	8.1
	55	55							1.82
	56	56	9.48
	57	57		9.04
	58	58									3.37
	61	61			10.4
	62	62					4.14
	63	63						1.24		11.3
	87	87									11.6
	90	90										8.15
	91	91					3.18	1.87		1.48
	92	92		9.63	34
	101	101							0
	223	223	20.9
	GMCSF
			01	09	22	25	33	14	47	55	59	72
	-6		0	1.21		0	0		0
	0		0	1.38	9.3	0	0	0	0.72	0	0	0
	1		0	0.96	5.24	0	0	1.34	8.76	0	0	0
	2				4.83							0
	3			1.29			0.65		3.78		0	0
	4							0		0	0
	5				2.92	0.94		0		0
	6			2			0.6		0.88
	7		0	3.3	1.93	0.87	0	0	9.52	0		0
	8		0			1.13		0		0
	9			2.78	0.95		0.74		1.94		0	0
	10			1.55			1.1		0		0	0
	11		0			0		0		0
	12				0.99
	13		0	2	0.69	0	1.1	0	0	0	13.6	0
	14			2.29	0	0.66	0	0	0	0		0
	15		0
	16										0
	18		0
	20								0
	21		0	1.89	1.08	0	1.04	0		0
	22										0	0
	27				0.72				0
	28		0	1.13		0	1	0		0	0	0
	55								0
	56		0.56
	57			0
	58										0
	61				0.67
	62						4.16
	63							0		0
	87										0
	90											0
	91						0.99	0		0
	92			0.89	0
	101								0
	223		0
	IFNy
			01	09	22	25	33	14	47	55	59	72
	-6		31.1	21.8		2.98	16.5		8.57
	0		84.9	23.5	1373	3.55	62.8	0	29.5	36.8	854	12.7
	1		102	37.6	852	11	70.3	154	2460	1623	1086	67.1
	2				573							28.8
	3			21.5			202		131		914	34.5
	4					32.3		0		57.8	702
	5				754	16.7		0		40
	6			86.4			419		14.2
	7		49.8	274	409	14.1	500	0	12	21.2		19.6
	8		51.6			15.6		2.94		17.8
	9			833	106		1364		6.95		30.2	69.9
	10			372			2578		3.02		15.8	129
	11		28.6			13.2		3.22		15.3
	12				56.8
	13		21.5	53.4	47.7	19.8	3592	4.2	0	12.4	15.9	145
	14			27.1	43.6	17.6	562	2.87	0	11.7		109
	15		27.3
	16										5.34
	18		55.2
	20								16.8
	21		45	37.2	114	14.5	1047	3.17		9.04
	22										10.2	76.5
	27				6.31				84.6
	28		42.4	30.5		8.41	361	3.54		7.88	24.8	54.9
	55								11.6
	56		48.1
	57			3.16
	58										76.2
	61				76.1
	62						144
	63							0		4.75
	87										279
	90											25.9
	91						68.2	0		3.62
	92			129	106
	101								5.44
	223		93.4
	IL10
			01	09	22	25	33	14	47	55	59	72
	-6		5.34	1.36		0	1.99		1.15
	0		22	2.73	6.61	0	4.36	0	4.1	3.31	19.9	7.47
	1		21.2	2.67	7.2	0	4.42	5.12	17	22.3	18.7	8.7
	2				6.67							4.57
	3			2.57			2.15		10.6		20.3	3.44
	4					0.85		0		5.02	14.3
	5				10.2	0		0		3.13
	6			3.49			1.63		3.46
	7		4.86	7.52	5.7	0	1.39	0	2.98	1.76		2.47
	8		5.64			0		0		1.57
	9			24.1	2.19		2.56		2.43		0.9	2.11
	10			17.4			4.18		1.12		0.72	4.86
	11		4.12			0		0		1.22
	12				1.22
	13		2.64	4.34	1	0.7	55.1	0	18.9	0.88	17.9	6.82
	14			3.27	1.14	0.68	5.99	0	2.75	0.93		3.49
	15		3.14
	16										0
	18		3.25
	20								0.73
	21		2.19	7.69	1.97	0.94	1.65	0		1.09
	22										0	3.83
	27				1.2				2.33
	28		2.19	7.77		0.75	0.95	0		0.95	0.95	4.89
	55								0
	56		3.04
	57			4.94
	58										1.86
	61				3.2
	62						2.31
	63							0		0
	87										3.18
	90											3.82
	91						1.14	0		0
	92			4.69	2.04
	101								0.7
	223		12.9
	IL15
			01	09	22	25	33	14	47	55	59	72
	-6		3.48	3.08		1.66	3.61		3.33
	0		15.8	28.9	38.9	15	14.9	15	92.4	17.5	15.5	22.4
	1		19.8	27.8	23.9	13.7	11.8	23.1	90.7	36.3	16.8	21.6
	2				24.6							14.3
	3			18.6			9.9		33		18.3	11.5
	4							9.8		9.87	18.3
	5				21.9	7.9		8.8		7.62
	6			11.4			7.82		11
	7		6.35	12.8	19.4	5.27	6.05	5.88	10.3	5.53		7.04
	8		6.51			5.97		4.9		5.15
	9			17.4	16.4		8.11		33.2		9.8	6.44
	10			10			8.12		19.6		9.71	6.58
	11		5.36			4.34		4.66		4.22
	12				12.7
	13		5.42	6.2	12.5	3.86	9.94	4.47	30.5	4.28	9.98	5.42
	14			5.38	11.9	3.5	4.94	4.02	26	4.07		5.15
	15		4.87
	16										9.15
	18		5.88
	20								13.3
	21		6.5	4.55	20.1	3.35	4.72	3.56		4.05
	22										5.72	3.88
	27				8.22				7.15
	28		5.8	6.28		2.18	3.74	2.63		3.12	5.01	3.58
	55								4.07
	56		5.09
	57			5.01
	58										3.47
	61				8
	62						3.88
	63							2.12		2.48
	87										6.53
	90											3.69
	91						2.79	2.43		2.24
	92			4.4	6.89
	101								2.74
	223		7.82
	IL2
			01	09	22	25	33	14	47	55	59	72
	-6		4.59	0		0	0		0
	0		5.34	0	3.32	0	0	0	0	0	4	1.92
	1		0	0	3.73	0	0	7.55	18.7	3.8	4.91	3.42
	2				0							2.83
	3			0			0		4		7.25	2.97
	4					0		0		0	5.32
	5				4.03	0		0		0
	6			0			0		0
	7		3.78	3.93	3.45	0	0	0	4	0		1.96
	8		4.06			0		0		0
	9			3.08	0		0		0		0	0
	10			0			3.62		0		0	2.38
	11		0			0		0		0
	12				0
	13		0	0	0	0	0	0	0	0	7.86	0
	14			0	0	0	0	0	0	0		0
	15		0
	16										0
	18		0
	20								0
	21		0	0	0	0	0	0		0
	22										0	0
	27				0				0
	28		0	0		0	0	0		0	0	0
	55								0
	56		0
	57			0
	58										0
	61				0
	62						0
	63							0		0
	87										3.34
	90											0
	91						0	0		0
	92			4.77	0
	101								0
	223		0
	IL5
			01	09	22	25	33	14	47	55	59	72
	-6		0	2.44		0	3.11		2.59
	0		4.7	3.41	8.89	0	7.9	0	72	0	0	0
	1		7.44	6.03	7.44	0	8.76	7.15	177	0	0	0
	2				7.23							0
	3			5.97			22.4		483		0	0
	4							0		0	0
	5				14.8	0		0		0
	6			6.37			14.8		156
	7		7.47	7.29	15.3	0	10.7	0	46.6	0		0
	8		6.36			0		0		0
	9			7.56	9.86		30.5		162		0	0
	10			3.06			42.2		22.5		0	0
	11		4.1			0		0		0
	12				5.87
	13		3.97	3.44	4.85	0	17.7	0	2.03	0	0	0
	14			2.7	2.78	0	5.91	0	0	0		0
	15		2.85
	16										0
	18		3.88
	20								0
	21		1.89	2.13	5.56	0	54.1	0		0
	22										0	0
	27				3.75				0
	28		0	2.15		0	17.8	0		0	0	0
	55								0
	56		4.51
	57			0
	58										0
	61				4.57
	62						7.19
	63							0		0
	87										0
	90											31.7
	91						0	0		0
	92			0	0
	101								0
	223		10.1
	IL7
			01	09	22	25	33	14	47	55	59	72
	-6		13.4	13.6		14.8	26.6		11.2
	0		22.5	33.5	44.3	31.7	27.5	13.6	34.4	23.6	23.3	30.9
	1		19.5	33.6	29.5	29.2	27	13	30.3	22.7	21.4	31.7
	2				31.9							29
	3			33.5			31.2		19.5		37.9	33.3
	4							13.9		24	47.1
	5				28.9	33.8		12.2		25.1
	6			26.4			24		14.1
	7		13.7	33.1	31.5	32.7	15.8	9.7	13.3	22.6		28.5
	8		16.4			34.9		13		25.6
	9			32.3			16.4		12.4		34.9	29.8
	10			17.8			13		7.66		28.3	26.5
	11		11.1			37.9		13.2		20.3
	12				38.3
	13		16.7	14.7	34	27.1	5.66	11	10.4	23.2	21.8	19.5
	14			15.2	30.4	33	2.86	5.9	12.8	23.6		18.8
	15		11.3
	16										30.5
	18		9.13
	20								14.4
	21		10.9	10.2		28.6	1.21	5.1		20.5
	22										49.3	6.05
	27				36.9				11.6
	28		5.63	7.07		26.5	1.76	7.1		17.6	41.6	3.91
	55								14.6
	56		6.07
	57			2.12
	58										32.6
	61				44.6
	62						9.7
	63							17.3		22.4
	87										47.5
	90											5.4
	91						8.1	9.3		22.7
	92			3.42	29.2
	101								14.2
	223		13.6
	IL8
			01	09	22	25	33	14	47	55	59	72
	-6		7.8	15.7		7.4	233		3.34
	0		11.4	22.7	28.8	11.1	24.9	5.48	43.9	4.65	80.4	33
	1		89.8	23.2	28.5	25.1	19.3	17.5	381	32.7	90	39.8
	2				32.1							36.3
	3			22			17.5		31.1		51.3	33.6
	4					77.1		6.75		16.1	66.1
	5				39.8	12		6.27		13
	6			16.4			16.5		21.3
	7		919	28.8	49.2	11.5	13.1	6.61	22.2	12.4		25.7
	8		62.5			11.3		6.96		13.6
	9			117	29		34.3		19.5		20.4	21.5
	10			44.4			38.8		12.5		17.9	22.3
	11					12.1		5.58		8.45
	12				27.7
	13		262	17.5	20.3	14.8	105	6.04	15.1	9.66		32.6
	14			15.9	8.15	13.2	34	11.7	18.8	8.49		15.6
	15		603
	16										13.9
	18		790
	20								17.2
	21		8.3	14.8	10	20.2	47.1	3.72		9.54
	22										12.7	26.7
	27				7.34				11.3
	28		10.7	29.6		15.6	28.2	5.6		10.1	12.8	31.5
	55								9.59
	56		48.1
	57			13.5
	58										69.5
	61				11.9
	62						18.8
	63							6.93		29.7
	87										9.51
	90											33.3
	91						15.6	5.55		8.3
	92			26.2	19.7
	101								10
	223		25.8

## Sheet: Extended Data Fig 5b
		CR					PR					NR
	TNFa	84.6	3.21	8.63	11.3	124	18.5	8.15				9.63	34	25.3
	GM-CSF	0.56	1.34	9.52	0	13.6	4.16	0				3.3	9.3	1.13
	IFN-y	93.4	154	2460	1623	1086	3592	145				833	1373	32.3
	IL-10	5.64	5.12	18.9	22.3	20.3	55.1	8.7				24.1	10.2	0.94
	IL-15	19.8	23.1	92.4	36.3	18.3	14.9	22.4				28.9	38.9	15
	IL-2	5.34	7.55	18.7	3.8	7.86	3.62	3.42				4.77	4.03	0
	IL-5	10.1	7.15	483	0	0	54.1	31.7				7.56	15.3	0
	IL-6	346	8.71	3628	135	4236	453	17.3				6.55	12.2	2.85
	IL-7	22.5	17.3	34.4	25.6	49.3	27.5	33.3				33.6	44.6	37.9
	IL-8	919	17.5	381	32.7	90	233	39.8				117	49.2	77.1

## Sheet: Extended Data Fig 6b
	Mai subsets
		CD4	CD8	CD4/CD8
	9	68.6	13.55	17.84
	33	77.16	9.74	13.1
	1	34.23	52.53	13.24
	14	25.05	74.31	0.64
	47	35.08	44.54	20.38
	CD8 subsets
		CD8 single	CD8/PD1	CD8/FOXP3
	9	88.22	8.43	3.35
	33	93.2	6.32	0.47
	1	91.34	3.36	5.3
	14	94.04	4.95	1.01
	47	81.52	17.6	0.88
	CD4 subsets
		CD4 single	CD4/PD1	CD4/FOXP3
	9	85.8	9.81	4.38
	33	91.22	5.81	2.98
	1	69.58	12.89	17.53
	14	80.71	14.27	5.02
	47	62.83	34.82	2.35

[truncated: 2 more sheets: Extended Data Fig 7, Fig 2a]
